# Supplementary material for: Screening of novel tumor-associated antigens for lung adenocarcinoma mRNA vaccine development based on pyroptosis phenotype genes
Source: BMC Cancer. 2024 Jan 2;24:28. doi: 10.1186/s12885-023-11757-7 (PMC10763439; doi:10.1186/s12885-023-11757-7)
Supplement: Supplementary file 1 — Supplementary Material 1 [file 12885_2023_11757_MOESM1_ESM.xlsx]

## Sheet: Table S1
Table S1.Pyroptosis-related genes from GeneCards.
ID	geneCluster	gene
TCGA-NJ-A4YI-01A	PS1	GSDMD
TCGA-55-8506-01A	PS2	GSDME
TCGA-NJ-A55O-01A	PS1	NLRP3
TCGA-35-3615-01A	PS1	CASP1
TCGA-NJ-A55A-01A	PS1	CASP4
TCGA-97-7938-01A	PS1	GSDMC
TCGA-86-8672-01A	PS2	GSDMB
TCGA-50-6673-01A	PS2	NLRP1
TCGA-86-8074-01A	PS2	IL1B
TCGA-55-A493-01A	PS2	GZMB
TCGA-93-A4JO-01A	PS1	GSDMA
TCGA-91-6849-01A	PS1	AIM2
TCGA-91-8499-01A	PS2	CARD8
TCGA-73-4677-01A	PS1	CASP8
TCGA-99-8032-01A	PS2	GZMA
TCGA-91-A4BC-01A	PS2	PYCARD
TCGA-55-8616-01A	PS2	DPP9
TCGA-NJ-A4YP-01A	PS1	CASP5
TCGA-L9-A5IP-01A	PS2	IL18
TCGA-91-6830-01A	PS1	ZBP1
TCGA-64-5775-01A	PS2	CASP3
TCGA-05-5715-01A	PS1	NLRC4
TCGA-MP-A4TC-01A	PS2	DPP8
TCGA-91-6835-01A	PS1	MIR223
TCGA-MN-A4N5-01A	PS1	CASP6
TCGA-95-8494-01A	PS2	TRIM24
TCGA-95-7562-01A	PS2	NAIP
TCGA-05-4415-01A	PS2	HMGB1
TCGA-44-2666-01A	PS1	MEFV
TCGA-55-A490-01A	PS2	DHX9
TCGA-86-A4D0-01A	PS2	NLRP9
TCGA-55-6975-01A	PS2	STAT3
TCGA-55-7727-01A	PS1	SIRT1
TCGA-50-6591-01A	PS2	MALAT1
TCGA-05-4250-01A	PS2	APIP
TCGA-86-8055-01A	PS2	GAS5
TCGA-69-8255-01A	PS2	CTSG
TCGA-73-4670-01A	PS2	FOXO3
TCGA-38-A44F-01A	PS1	NEK7
TCGA-69-7978-01A	PS2	KCNQ1OT1
TCGA-86-8056-01A	PS1	TREM2
TCGA-62-8394-01A	PS1	TP53
TCGA-67-6216-01A	PS2	MIR30C1
TCGA-05-5423-01A	PS1	GBP1
TCGA-55-8092-01A	PS2	NFE2L2
TCGA-MP-A4T8-01A	PS2	TXNIP
TCGA-97-8174-01A	PS1	DDX3X
TCGA-69-7765-01A	PS2	MIR22
TCGA-MP-A4T7-01A	PS1	NEAT1
TCGA-55-6712-01A	PS2	MIR125A
TCGA-78-7146-01A	PS2	FOXP3
TCGA-67-6215-01A	PS1	SESN2
TCGA-55-6978-01A	PS2	ELANE
TCGA-86-6851-01A	PS2	TNF
TCGA-78-7158-01A	PS2	ZFAS1
TCGA-35-4123-01A	PS2	MEG3
TCGA-69-7974-01A	PS1	MIR135B
TCGA-93-8067-01A	PS2	MIR556
TCGA-69-7761-01A	PS2	FMR1
TCGA-55-7914-01A	PS1	MIR302A
TCGA-50-6595-01A	PS2	UBR2
TCGA-L9-A443-01A	PS2	CPTP
TCGA-69-7760-01A	PS2	GJA1
TCGA-71-8520-01A	PS2	SNIP1
TCGA-44-7662-01A	PS2	PRDM1
TCGA-91-6848-01A	PS2	MIR214
TCGA-35-4122-01A	PS2	PCSK9
TCGA-69-7973-01A	PS2	VDR
TCGA-55-6979-01A	PS2	BRD4
TCGA-78-7536-01A	PS2	PKM
TCGA-05-4402-01A	PS2	AGER
TCGA-50-5072-01A	PS1	IKBKE
TCGA-71-6725-01A	PS2	KIF23
TCGA-50-5936-01A	PS2	IFI16
TCGA-78-7166-01A	PS2	SEZ6L2
TCGA-49-AAR9-01A	PS2	CRTAC1
TCGA-44-8120-01A	PS1	SMIM1
TCGA-35-5375-01A	PS2	MIR20B
TCGA-49-4507-01A	PS2	MIR448
TCGA-05-4418-01A	PS2	ETS1
TCGA-05-5429-01A	PS2	TET2
TCGA-73-4676-01A	PS1	TRAF6
TCGA-50-5930-01A	PS2	CTSV
TCGA-44-8119-01A	PS2	UTS2
TCGA-44-A47B-01A	PS2	ZNF532
TCGA-78-7161-01A	PS2	MIR155HG
TCGA-4B-A93V-01A	PS2	MIR155
TCGA-05-4396-01A	PS2	MIR527
TCGA-L9-A444-01A	PS2	MLKL
TCGA-MP-A4TD-01A	PS2	NFKB1
TCGA-50-7109-01A	PS2	PTPN11
TCGA-91-6831-01A	PS2	MAPK14
TCGA-78-8660-01A	PS1	APOE
TCGA-78-7542-01A	PS2	ANXA1
TCGA-91-6828-01A	PS1	EEF2K
TCGA-50-6593-01A	PS2	P2RX7
TCGA-MP-A4TF-01A	PS2	PAK2
TCGA-MP-A4TJ-01A	PS1	SDHB
TCGA-73-A9RS-01A	PS2	FPR2
TCGA-55-7907-01A	PS2	HTRA1
TCGA-44-A47G-01A	PS1	CD274
TCGA-86-8585-01A	PS2	SETD7
TCGA-38-4631-01A	PS2	ATP6AP1
TCGA-49-6761-01A	PS2	NDUFA13
TCGA-05-4422-01A	PS2	TRIM25
TCGA-50-6594-01A	PS2	FGF21
TCGA-91-6840-01A	PS1	MIR185
TCGA-55-8620-01A	PS2	DLX6-AS1
TCGA-86-6562-01A	PS1	MIR23A
TCGA-95-7944-01A	PS2	KLF3-AS1
TCGA-49-4490-01A	PS2	MIR520C
TCGA-44-8117-01A	PS2	MMP1
TCGA-67-3774-01A	PS1	IKZF1
TCGA-69-7979-01A	PS2	BSG
TCGA-44-A4SU-01A	PS2	PGF
TCGA-69-8254-01A	PS1	TFAM
TCGA-69-7980-01A	PS1	CEBPB
TCGA-62-A46Y-01A	PS1	TRIM21
TCGA-69-7764-01A	PS1	CXCL8
TCGA-86-A4P7-01A	PS1	CEP55
TCGA-44-A4SS-01A	PS2	USF2
TCGA-55-8619-01A	PS1	NLRX1
TCGA-91-6836-01A	PS2	SLC16A4
TCGA-55-8507-01A	PS1	SLC30A7
TCGA-67-6217-01A	PS1	IL32
TCGA-86-8668-01A	PS2	PIF1
TCGA-53-7813-01A	PS2	CHRFAM7A
TCGA-69-8253-01A	PS1	MIR200C
TCGA-05-4384-01A	PS1	MIR21
TCGA-67-3773-01A	PS1	MIR195
TCGA-49-4505-01A	PS2	MIR200B
TCGA-MP-A4TI-01A	PS1	MIR124-1
TCGA-50-5931-01A	PS2	MIR485
TCGA-91-8497-01A	PS1	MALT1
TCGA-L4-A4E6-01A	PS1	TLR2
TCGA-55-6543-01A	PS1	ICAM1
TCGA-97-8179-01A	PS1	GSK3B
TCGA-55-8505-01A	PS2	STK4
TCGA-55-A4DF-01A	PS2	PTGS2
TCGA-55-7725-01A	PS1	PRMT5
TCGA-L9-A50W-01A	PS1	PRF1
TCGA-86-8359-01A	PS2	MST1
TCGA-62-8398-01A	PS2	VTN
TCGA-55-8615-01A	PS2	CITED2
TCGA-38-6178-01A	PS2	ELAVL1
TCGA-05-4417-01A	PS2	STING1
TCGA-05-5420-01A	PS2	MPEG1
TCGA-05-4434-01A	PS2	CDKN2B-AS1
TCGA-50-5939-01A	PS1	MIR204
TCGA-55-8087-01A	PS1	HOTTIP
TCGA-55-6970-01A	PS1	MIR141
TCGA-44-A47A-01A	PS2	MIR497
TCGA-73-4668-01A	PS2	MIR9-1
TCGA-55-7816-01A	PS2	MIR9-2
TCGA-97-8176-01A	PS2	MIR455
TCGA-55-8299-01A	PS1	MIR9-3
TCGA-L9-A8F4-01A	PS2	LINC-ROR
TCGA-95-7948-01A	PS2	EPHA2
TCGA-55-8097-01A	PS1	HDAC6
TCGA-95-7947-01A	PS2	ABL1
TCGA-55-8302-01A	PS1	PPARG
TCGA-50-5051-01A	PS2	TLR3
TCGA-55-A494-01A	PS2	SQSTM1
TCGA-97-7941-01A	PS1	CDK9
TCGA-44-A479-01A	PS2	IRF3
TCGA-55-7573-01A	PS1	UCP1
TCGA-49-6742-01A	PS1	TREM1
TCGA-91-7771-01A	PS2	TSLP
TCGA-97-8177-01A	PS1	ZDHHC1
TCGA-44-6779-01A	PS2	HNP1
TCGA-95-7043-01A	PS2	PTEN
TCGA-91-8496-01A	PS1	DRD2
TCGA-S2-AA1A-01A	PS1	ADORA2A
TCGA-55-8621-01A	PS1	ADORA1
TCGA-55-8204-01A	PS2	ADORA2B
TCGA-55-8514-01A	PS1	ADORA3
TCGA-49-6745-01A	PS1	OSM
TCGA-93-A4JQ-01A	PS1	METTL3
TCGA-93-7348-01A	PS2	PECAM1
TCGA-55-8301-01A	PS2	METTL14
TCGA-55-8614-01A	PS1	TRIM31
TCGA-55-7911-01A	PS2	MIR25
TCGA-55-8510-01A	PS1	CAMP
TCGA-97-A4M3-01A	PS1	NLRP6
TCGA-55-8094-01A	PS2	MRE11
TCGA-97-8172-01A	PS1	TRAF3
TCGA-55-A57B-01A	PS1	ULK1
TCGA-55-8203-01A	PS2	TFG
TCGA-J2-A4AD-01A	PS2	FNDC4
TCGA-97-8175-01A	PS2	FNDC5
TCGA-55-8511-01A	PS2	MAP3K7
TCGA-95-A4VN-01A	PS1	PARP1
TCGA-44-7661-01A	PS1	USP8
TCGA-97-7937-01A	PS2	PRKN
TCGA-L9-A7SV-01A	PS2	GBP5
TCGA-55-7903-01A	PS2	NR1H2
TCGA-97-A4M6-01A	PS1	MKI67
TCGA-97-8171-01A	PS2	USP47
TCGA-95-7567-01A	PS2	TCEA3
TCGA-67-3772-01A	PS2	TP63
TCGA-44-7669-01A	PS1	IRF1
TCGA-93-A4JP-01A	PS1	IRF2
TCGA-05-4403-01A	PS1	IL36G
TCGA-L4-A4E5-01A	PS2	IL36B
TCGA-MP-A4TK-01A	PS1	PRTN3
TCGA-78-7147-01A	PS2	SERPINB1
TCGA-69-A59K-01A	PS2	IL1A
TCGA-44-7660-01A	PS2	CHMP4B
TCGA-78-7154-01A	PS2	DUOX1
TCGA-62-A46P-01A	PS2	APOL1
TCGA-44-6145-01A	PS1	ANO6
TCGA-55-A492-01A	PS1	NLRP7
TCGA-55-8090-01A	PS1	BNIP3
TCGA-55-8205-01A	PS2	XIST
TCGA-55-8091-01A	PS2	MIR107
TCGA-97-A4M1-01A	PS1	MIR103A2
TCGA-NJ-A55R-01A	PS2	MIR103A1
TCGA-55-7994-01A	PS2	CNR1
TCGA-91-A4BD-01A	PS1	FADD
TCGA-86-7954-01A	PS2	VCAM1
TCGA-95-A4VP-01A	PS1	EZH2
TCGA-55-8512-01A	PS1	DNMT1
TCGA-05-4382-01A	PS2	DNMT3A
TCGA-55-A4DG-01A	PS1	DNMT3B
TCGA-55-7283-01A	PS1	BAX
TCGA-05-4405-01A	PS1	CYCS
TCGA-67-3771-01A	PS2	POLA1
TCGA-67-3770-01A	PS1	BAK1
TCGA-97-A4LX-01A	PS1	RBBP4
TCGA-NJ-A7XG-01A	PS2	CHMP2B
TCGA-55-8508-01A	PS1	EED
TCGA-97-A4M2-01A	PS1	H2AX
TCGA-50-5044-01A	PS2	PRIM1
TCGA-86-7714-01A	PS2	RBBP7
TCGA-78-7148-01A	PS2	PRIM2
TCGA-55-A491-01A	PS2	SUZ12
TCGA-97-8552-01A	PS1	POLA2
TCGA-64-1677-01A	PS2	H2AZ1
TCGA-97-A4M7-01A	PS1	CHMP2A
TCGA-55-A48Y-01A	PS2	CHMP3
TCGA-97-A4M5-01A	PS1	H2BC21
TCGA-55-A48Z-01A	PS2	H3-3A
TCGA-95-A4VK-01A	PS2	H3-3B
TCGA-55-7726-01A	PS2	H3C1
TCGA-97-A4M0-01A	PS1	H4C16
TCGA-50-5935-01A	PS1	CHMP7
TCGA-86-8358-01A	PS2	H2AC20
TCGA-99-8033-01A	PS2	H2AZ2
TCGA-97-8547-01A	PS2	CHMP4A
TCGA-44-6774-01A	PS2	CHMP4C
TCGA-99-AA5R-01A	PS1	CHMP6
TCGA-L9-A743-01A	PS1	H2BC11
TCGA-78-7150-01A	PS2	H2BC9
TCGA-05-4425-01A	PS2	H4C1
TCGA-55-7576-01A	PS2	H4C2
TCGA-05-5428-01A	PS2	H4C3
TCGA-55-8208-01A	PS1	H2BC14
TCGA-49-AAQV-01A	PS2	H2BC3
TCGA-49-6767-01A	PS2	H2BC4
TCGA-93-7347-01A	PS1	H2BC5
TCGA-55-A48X-01A	PS1	H3C2
TCGA-69-7763-01A	PS1	H4C11
TCGA-44-7659-01A	PS2	H4C8
TCGA-86-8075-01A	PS2	H4C9
TCGA-78-7160-01A	PS1	H2AJ
TCGA-86-8280-01A	PS1	H2BC15
TCGA-55-1592-01A	PS1	H3C12
TCGA-55-8089-01A	PS1	H3C4
TCGA-44-6148-01A	PS1	H4C12
TCGA-55-7728-01A	PS1	H2AC4
TCGA-44-6775-01A	PS2	H2AC6
TCGA-55-7724-01A	PS1	H2BC1
TCGA-73-4659-01A	PS1	H2BC10
TCGA-93-A4JN-01A	PS1	H2BC12
TCGA-44-7672-01A	PS2	H2BC13
TCGA-55-8096-01A	PS2	H2BC26
TCGA-J2-8194-01A	PS2	H2BC6
TCGA-44-6146-01A	PS1	H3C10
TCGA-05-4433-01A	PS1	H3C11
TCGA-05-4397-01A	PS2	H3C14
TCGA-86-A4JF-01A	PS2	H3C3
TCGA-J2-8192-01A	PS2	H3C8
TCGA-86-8073-01A	PS1	H4C13
TCGA-MP-A4TH-01A	PS1	H4C14
TCGA-99-7458-01A	PS1	H4C4
TCGA-55-6984-01A	PS2	H4C5
TCGA-05-4432-01A	PS1	H2AC14
TCGA-44-2668-01A	PS2	H2AC7
TCGA-05-4430-01A	PS1	H2AC8
TCGA-55-7815-01A	PS2	H2BC17
TCGA-97-7554-01A	PS1	H2BC8
TCGA-50-6592-01A	PS2	H3C15
TCGA-05-4426-01A	PS2	H3C6
TCGA-55-8513-01A	PS1	H3C7
TCGA-78-7539-01A	PS2	H4C6
TCGA-05-4427-01A	PS2	H2BC7
TCGA-38-7271-01A	PS1	H2AB1
TCGA-73-4666-01A	PS2	H3C13
TCGA-86-A4P8-01A	PS1	H2AC18
TCGA-86-8674-01A	PS2	H4C15
TCGA-78-7220-01A	PS2	H2AC19
TCGA-44-4112-01A	PS2	RNF103-CHMP3
TCGA-69-8453-01A	PS1	LOC102724334
TCGA-83-5908-01A	PS2	CAPN1
TCGA-55-7570-01A	PS2	VIM
TCGA-78-7145-01A	PS2	JUN
TCGA-MN-A4N1-01A	PS2	RIPK3
TCGA-50-8460-01A	PS1	MIR139
TCGA-95-8039-01A	PS1	BRCC3
TCGA-86-8671-01A	PS1	BHLHE40
TCGA-91-6847-01A	PS2	BHLHE41
TCGA-44-6147-01A	PS2	ALK
TCGA-44-5645-01A	PS2	CSNK1A1
TCGA-49-4487-01A	PS1	TFAP2A
TCGA-86-8673-01A	PS2	BIRC2
TCGA-44-5644-01A	PS2	BIRC3
TCGA-64-5779-01A	PS2	E2F4
TCGA-38-4629-01A	PS2	MIB1
TCGA-64-5815-01A	PS1	LY96
TCGA-49-4488-01A	PS2	UBE2D2
TCGA-55-7281-01A	PS2	GLMN
TCGA-49-AAR4-01A	PS2	IRGM
TCGA-44-7670-01A	PS1	SCAF11
TCGA-05-5425-01A	PS1	SUGT1
TCGA-55-8206-01A	PS1	NLRP13
TCGA-44-7671-01A	PS2	ADAMTS9-AS2
TCGA-55-7995-01A	PS2	NINJ1
TCGA-49-4510-01A	PS2	TUBB6
TCGA-MP-A4TE-01A	PS2	MYD88
TCGA-86-A456-01A	PS1	TLR8
TCGA-55-8085-01A	PS2	APAF1
TCGA-49-4512-01A	PS2	HKDC1
TCGA-62-A472-01A	PS2	MIR876
TCGA-05-4420-01A	PS2	HOXC-AS2
TCGA-05-4424-01A	PS1	NOS1
TCGA-73-4675-01A	PS2	NOS2
TCGA-53-7626-01A	PS1	PKN2
TCGA-55-5899-01A	PS2	DPEP1
TCGA-86-8669-01A	PS1	CHMP1A
TCGA-86-8278-01A	PS2	PYDC2
TCGA-86-7701-01A	PS2	MUC20
TCGA-86-8279-01A	PS2	ACE2
TCGA-78-7535-01A	PS2	EGFR
TCGA-MP-A4TA-01A	PS2	AKT1
TCGA-55-7227-01A	PS2	ATF6
TCGA-78-7156-01A	PS1	CASP9
TCGA-55-8207-01A	PS2	ORMDL3
TCGA-44-6777-01A	PS2	POP1
TCGA-J2-A4AG-01A	PS1	LINC00958
TCGA-86-8076-01A	PS1	MIR4306
TCGA-55-7574-01A	PS1	BTK
TCGA-55-6982-01A	PS2	MDM2
TCGA-86-7953-01A	PS2	BCL2
TCGA-49-4506-01A	PS2	HSP90AA1
TCGA-44-5643-01A	PS2	IL1RN
TCGA-44-3919-01A	PS2	YWHAE
TCGA-44-3918-01A	PS2	ANXA2
TCGA-55-7910-01A	PS1	RIPK1
TCGA-53-7624-01A	PS2	CD14
TCGA-86-7711-01A	PS2	HSP90AB1
TCGA-99-8025-01A	PS2	IFIH1
TCGA-53-A4EZ-01A	PS2	IRAK3
TCGA-86-7955-01A	PS2	BECN1
TCGA-38-4630-01A	PS2	GSTO1
TCGA-J2-A4AE-01A	PS1	HSF1
TCGA-49-4494-01A	PS1	IL13
TCGA-44-7667-01A	PS2	MELK
TCGA-75-6214-01A	PS2	NEDD4
TCGA-99-8028-01A	PS1	NFS1
TCGA-50-8459-01A	PS2	TLR9
TCGA-50-8457-01A	PS1	UBE2D3
TCGA-64-1680-01A	PS2	YWHAZ
TCGA-05-4390-01A	PS2	ASIC1
TCGA-44-3396-01A	PS2	CHI3L1
TCGA-49-AARN-01A	PS2	HUWE1
TCGA-38-4627-01A	PS2	PANX1
TCGA-86-8054-01A	PS2	RAB5A
TCGA-86-7713-01A	PS2	STXBP2
TCGA-44-2661-01A	PS1	TNFSF13B
TCGA-44-3398-01A	PS1	CDC37
TCGA-64-1681-01A	PS1	ATG7
TCGA-78-7155-01A	PS2	GPER1
TCGA-MN-A4N4-01A	PS2	LRPPRC
TCGA-55-1594-01A	PS2	PDCD6IP
TCGA-44-3917-01A	PS2	USP24
TCGA-73-7498-01A	PS1	ERP44
TCGA-64-1678-01A	PS2	IL18BP
TCGA-62-A470-01A	PS1	NCR1
TCGA-78-7540-01A	PS1	TRPM2
TCGA-78-8648-01A	PS1	ATG3
TCGA-78-7152-01A	PS2	VPS4B
TCGA-62-8395-01A	PS1	AHSA1
TCGA-49-AARE-01A	PS2	BST2
TCGA-55-6985-01A	PS2	IL13RA2
TCGA-50-5932-01A	PS1	STXBP3
TCGA-62-A471-01A	PS2	LYST
TCGA-91-6829-01A	PS2	VPS28
TCGA-MP-A4T9-01A	PS1	IL27
TCGA-50-6597-01A	PS2	CLEC5A
TCGA-95-7039-01A	PS1	CGAS
TCGA-44-2662-01A	PS2	SEC22B
TCGA-97-7546-01A	PS1	SIGLEC14
TCGA-50-6590-01A	PS2	MIR15A
